# Supplementary material for: Sublethal Clothianidin Exposure Impairs Development, Thyroid Hormones, Locomotion and Predation in Fejervarya cancrivora from Rice Paddy Ecosystems
Source: Toxics. 2026 Mar 11;14(3):243. doi: 10.3390/toxics14030243 (PMC13030093; doi:10.3390/toxics14030243)
Supplement: Supplementary file 1 [file toxics-14-00243-s001.zip]

Archive with 1 entries (1 files):
- toxics-4166011-supplementary.pdf
